# Supplementary material for: Changes in Vitamin D Status in Korean Adults during the COVID-19 Pandemic
Source: Nutrients. 2022 Nov 17;14(22):4863. doi: 10.3390/nu14224863 (PMC9696842; doi:10.3390/nu14224863)
Supplement: Supplementary file 1 [file nutrients-14-04863-s001.zip]

Archive with 1 entries (1 files):
- nutrients-2007744-supplementary.pdf
